# Supplementary material for: A Comparative Analysis of Tumors and Plasma Circulating Tumor DNA in 145 Advanced Cancer Patients Annotated by 3 Core Cellular Processes
Source: Cancers (Basel). 2020 Mar 16;12(3):701. doi: 10.3390/cancers12030701 (PMC7140098; doi:10.3390/cancers12030701)
Supplement: Supplementary file 1 [file cancers-12-00701-s001.zip]

Archive with 1 entries (1 files):
- cancers-712096-supplementary.xlsx
