# Supplementary material for: A Comparative Analysis of Tumors and Plasma Circulating Tumor DNA in 145 Advanced Cancer Patients Annotated by 3 Core Cellular Processes
Source: Cancers (Basel). 2020 Mar 16;12(3):701. doi: 10.3390/cancers12030701 (PMC7140098; doi:10.3390/cancers12030701)
Supplement: Supplementary file 1 [file cancers-12-00701-s001.zip › cancers-712096-supplementary.xlsx]

## Sheet: Table S1A
Table S1A: Two-way association analysis of each pair of cellular processes in individual platforms and combined platform results.
Associations	Covariates	With CF	Without CF	P-value	Q-value
CS and CF
Both platforms combined	With CS	94	48
	Without CS	2	0	0.5524	0.8286
Guardant360	With CS	79	61	0.6344	0.9516
	Without CS	3	1
Caris	With CS	53	58	0.0084	0.0127
	Without CS	7	26
CS and GM		With GM	Without GM
Both platforms combined	With CS	116	26	0.3409	0.8286
	Without CS	1	1
Guardant360	With CS	95	45	0.01233	0.0369
	Without CS	0	4
Caris	With CS	86	25	6.9x10-9	2.09x10-08
	Without CS	7	26
CF and GM
Both platforms combined		With GM	Without GM
	With CF	78	18	1	1
	Without CF	39	9
Guardant360	With CF	54	28	1	1
	Without CF	41	21
Caris	With CF	44	16	0.0781	0.0781
	Without CF	49	35

## Sheet: Table S1B
Table S1B: The three cellular processes and TP53 mutation status for patient groups >60-yr and <60-yr in individual platforms and combined platform results.
Platform	Cellular Processes	Covariates	Patients <60-yr	Patients > 60-yr	P-value	Q-value
Guardant360	Cell Survival (CS)	With CS	47	93	1
		Without CS	2	3
	Cell Fate (CF)	With CF	26	56	0.597
		Without CF	23	40
	Genome Maintenance (GM)	With GM	35	61	0.358
		Without GM	14	36
Caris	(CS)	With CS	35	76	0.308
		Without CS	14	20
	(CF)	With CF	17	43	0.287
		Without CF	32	53
	(GM)	With GM	31	62	1
		Without GM	18	34
Both Platforms Combined	(CS)	With CS	48	93	1
		Without CS	1	3
	(CF)	With CF	27	69	0.063
		Without CF	22	27
	(GM)	With GM	39	78	0.827
		Without GM	10	18
TP53 Mutation Status	All Patients	TP53 + ve	35	64	0.567
		TP53 − ve	13	32

## Sheet: Table S1C
Table S1C: The three cellular processes and their association with TP53 mutational status in all the patients.
TP53 Status	3 Cellular Processes	Covariates	TP53 + ve	TP53 − ve	P-value	Q-value
TP53 Mutation Status and CS, CF, GM	Cell Fate (CF)	With CF	67	29	0.7071	0.7071
		Without CF	32	16
	Cell Survival (CS)	With CS	99	43	0.0945	0.14175
		Without CS	0	2
	Genome Maintenance (GM)	With GM	99	18	2.2 × 10−16	6.6 × 10−16
		Without GM	0	27

## Sheet: Table S2
Table S2. Driver genes affected by subtle mutations
Gene Symbol	Gene Name	# Mutated Tumor Samples**	Ocogene score*	Tumor Suppressor Gene score*	Classification*	Core pathway	Process
ABL1	c-abl oncogene 1, receptor tyrosine kinase	851	0.926904	0.00304569	Oncogene	Cell Cycle/Apoptosis	Cell Survival
ACVR1B	activin A receptor, type IB	17	0	0.423077	TSG	TGF-b	Cell Survival
AKT1	v-akt murine thymoma viral oncogene homolog 1	155	0.929487	0.00641026	Oncogene	PI3K	Cell Survival
ALK	anaplastic lymphoma receptor tyrosine kinase	189	0.72	0.01	Oncogene	PI3K; RAS	Cell Survival
APC	adenomatous polyposis coli	2561	0.0245528	0.917222	TSG	APC	Cell Fate
AR	androgen receptor	23	0.536585	0	Oncogene	Transcriptional Regulation	Cell Fate
ARID1A	AT rich interactive domain 1A (SWI-like)	234	0.0141844	0.826241	TSG	Chromatin Modification	Cell Fate
ARID1B	AT rich interactive domain 1B (SWI1-like)	17	0	0.5	TSG	Chromatin Modification	Cell Fate
ARID2	AT rich interactive domain 2 (ARID, RFX-like)	45	0	0.5625	TSG	Chromatin Modification	Cell Fate
ASXL1	additional sex combs like 1 (Drosophila)	442	0.0464602	0.867257	TSG	Chromatin Modification	Cell Fate
ATM	similar to Serine-protein kinase ATM (Ataxia telangiectasia mutated) (A-T, mutated); ataxia telangiectasia mutated	242	0.244604	0.298561	TSG	DNA Damage Control	Genome Maintenance
ATRX	alpha thalassemia/mental retardation syndrome X-linked (RAD54 homolog, S. cerevisiae)	50	0.0350877	0.473684	TSG	Chromatin Modification	Cell Fate
AXIN1	axin 1	117	0.198895	0.270718	TSG	APC	Cell Fate
B2M	beta-2-microglobulin	30	0.184211	0.394737	TSG	PI3K; RAS; MAPK	Cell Survival
BAP1	BRCA1 associated protein-1 (ubiquitin carboxy-terminal hydrolase)	99	0.0776699	0.699029	TSG	DNA Damage Control	Genome Maintenance
BCL2	B-cell CLL/lymphoma 2	45	0.269461	0.00598802	Oncogene	Cell Cycle/Apoptosis	Cell Survival
BCOR	BCL6 co-repressor	21	0	0.695652	TSG	Transcriptional Regulation	Cell Fate
BRAF	v-raf murine sarcoma viral oncogene homolog B1	24288	0.995593	0.000489696	Oncogene	RAS	Cell Survival
BRCA1	breast cancer 1, early onset	62	0	0.693548	TSG	DNA Damage Control	Genome Maintenance
BRCA2	breast cancer 2, early onset	67	0	0.303571	TSG	DNA Damage Control	Genome Maintenance
CARD11	caspase recruitment domain family, member 11	74	0.3	0.0125	Oncogene	Cell Cycle/Apoptosis	Cell Survival
CASP8	caspase 8, apoptosis-related cysteine peptidase	21	0	0.516129	TSG	Cell Cycle/Apoptosis	Cell Survival
CBL	Cas-Br-M (murine) ecotropic retroviral transforming sequence	168	0.568182	0.0852273	Oncogene	PI3K; RAS	Cell Survival
CDC73	cell division cycle 73, Paf1/RNA polymerase II complex component, homolog (S. cerevisiae)	45	0.04	0.78	TSG	Cell Cycle/Apoptosis	Cell Survival
CDH1	cadherin 1, type 1, E-cadherin (epithelial)	200	0.135514	0.523364	TSG	APC	Cell Fate
CDKN2A	cyclin-dependent kinase inhibitor 2A (melanoma, p16, inhibits CDK4)	968	0.324176	0.489011	TSG	Cell Cycle/Apoptosis	Cell Survival
CEBPA	CCAAT/enhancer binding protein (C/EBP), alpha	448	0.302496	0.544787	TSG	PI3K; RAS; MAPK	Cell Survival
CIC	capicua homolog (Drosophila)	47	0.117647	0.313725	TSG	RAS	Cell Survival
CREBBP	CREB binding protein	151	0.238372	0.343023	TSG	Chromatin Modification; Transcriptional Regulation	Cell Fate
CRLF2	cytokine receptor-like factor 2	10	1	0	Oncogene	STAT	Cell Survival
CSF1R	colony stimulating factor 1 receptor	48	0.5	0.15	Oncogene	PI3K; RAS	Cell Survival
CTNNB1	catenin (cadherin-associated protein), beta 1, 88kDa	3262	0.924085	0.00863352	Oncogene	APC	Cell Fate
CYLD	cylindromatosis (turban tumor syndrome)	26	0	0.851852	TSG	Cell Cycle/Apoptosis	Cell Survival
DAXX	death-domain associated protein	28	0.0714286	0.607143	TSG	Chromatin Modification; Cell Cycle/Apoptosis	Cell Fate
DNMT1	DNA (cytosine-5-)-methyltransferase 1	22	0.363636	0.0454545	Oncogene	Chromatin Modification	Cell Fate
DNMT3A	DNA (cytosine-5-)-methyltransferase 3 alpha	788	0.737037	0.119753	Oncogene	Chromatin Modification	Cell Fate
EGFR	epidermal growth factor receptor (erythroblastic leukemia viral (v-erb-b) oncogene homolog, avian)	10628	0.968447	0.00113626	Oncogene	PI3K; RAS	Cell Survival
EP300	E1A binding protein p300	88	0.115789	0.315789	TSG	Chromatin Modification; APC; TGF-b; NOTCH	Cell Survival/Fate
ERBB2	v-erb-b2 erythroblastic leukemia viral oncogene homolog 2, neuro/glioblastoma derived oncogene homolog (avian)	164	0.67052	0.0346821	Oncogene	PI3K; RAS	Cell Survival
EZH2	enhancer of zeste homolog 2 (Drosophila)	276	0.670695	0.123867	Oncogene	Chromatin Modification	Cell Fate
FAM123B	family with sequence similarity 123B	55	0.038961	0.662338	TSG	APC	Cell Fate
FBXW7	F-box and WD repeat domain containing 7	312	0.55	0.176087	TSG	NOTCH	Cell Fate
FGFR2	fibroblast growth factor receptor 2	121	0.492647	0.0588235	Oncogene	PI3K; RAS ; STAT	Cell Survival
FGFR3	fibroblast growth factor receptor 3	2948	0.987073	0.00132582	Oncogene	PI3K; RAS ; STAT	Cell Survival
FLT3	fms-related tyrosine kinase 3	11520	0.978687	0.000342378	Oncogene	RAS; PI3K; STAT	Cell Survival
FOXL2	forkhead box L2	330	0.996979	0	Oncogene	TGF-b	Cell Fate
FUBP1	far upstream element (FUSE) binding protein 1	9	0	0.7	TSG	Cell Cycle/Apoptosis	Cell Survival
GATA1	GATA binding protein 1 (globin transcription factor 1)	203	0.0817308	0.836538	TSG	NOTCH, TGF-b	Cell Fate
GATA2	GATA binding protein 2	45	0.531915	0.0425532	Oncogene	NOTCH, TGF-b	Cell Fate
GATA3	GATA binding protein 3	33	0.0857143	0.657143	TSG	Transcriptional Regulation	Cell Fate
GNA11	guanine nucleotide binding protein (G protein), alpha 11 (Gq class)	110	0.918919	0.00900901	Oncogene	PI3K; RAS; MAPK	Cell Survival
GNAQ	guanine nucleotide binding protein (G protein), q polypeptide	245	0.951417	0.00809717	Oncogene	PI3K;RAS; MAPK	Cell Survival
GNAS	GNAS complex locus	422	0.926009	0.0156951	Oncogene	APC; PI3K; TGF-b, RAS	Cell Survival/Cell Fate
H3F3A	H3 histone, family 3B (H3.3B); H3 histone, family 3A pseudogene; H3 histone, family 3A; similar to H3 histone, family 3B; similar to histone H3.3B	122	0.926009	0	Oncogene	Chromatin Modification	Cell Fate
HIST1H3B	histone cluster 1, H3j; histone cluster 1, H3i; histone cluster 1, H3h; histone cluster 1, H3g; histone cluster 1, H3f; histone cluster 1, H3e; histone cluster 1, H3d; histone cluster 1, H3c; histone cluster 1, H3b; histone cluster 1, H3a; histone cluster 1, H2ad; histone cluster 2, H3a; histone cluster 2, H3c; histone cluster 2, H3d	25	0.6	0	Oncogene	Chromatin Modification	Cell Fate
HNF1A	HNF1 homeobox A	126	0.291005	0.550265	TSG	APC	Cell Fate
HRAS	v-Ha-ras Harvey rat sarcoma viral oncogene homolog	812	0.962441	0.00234742	Oncogene	RAS	Cell Survival
IDH1	isocitrate dehydrogenase 1 (NADP+), soluble	4509	0.996906	0.000662983	Oncogene	Chromatin Modification	Cell Fate
IDH2	isocitrate dehydrogenase 2 (NADP+), mitochondrial	1029	0.99031	0.00193798	Oncogene	Chromatin Modification	Cell Fate
JAK1	Janus kinase 1	61	0.260274	0.178082	Oncogene	STAT	Cell Survival
JAK2	Janus kinase 2	32692	0.997616	0.000275095	Oncogene	STAT	Cell Survival
JAK3	Janus kinase 3	89	0.595745	0.0638298	Oncogene	STAT	Cell Survival
KDM5C	lysine (K)-specific demethylase 5C	26	0	0.615385	TSG	Chromatin Modification	Cell Fate
KDM6A	lysine (K)-specific demethylase 6A	66	0	0.720588	TSG	Chromatin Modification	Cell Fate
KIT	similar to Mast/stem cell growth factor receptor precursor (SCFR) (Proto-oncogene tyrosine-protein kinase Kit) (c-kit) (CD117 antigen); v-kit Hardy-Zuckerman 4 feline sarcoma viral oncogene homolog	4720	0.904856	0.00434268	Oncogene	PI3K; RAS; STAT	Cell Survival
KLF4	Kruppel-like factor 4	61	0.8	0.04	Oncogene	Transcriptional Regulation; WNT	Cell Fate
KRAS	v-Ki-ras2 Kirsten rat sarcoma viral oncogene homolog	23261	0.997658	0.000167308	Oncogene	RAS	Cell Survival
MAP2K1	mitogen-activated protein kinase kinase 1	13	0.666667	0	Oncogene	RAS	Cell Survival
MAP3K1	mitogen-activated protein kinase kinase kinase 1	11	0	0.625	TSG	RAS; MAPK	Cell Survival
MED12	mediator complex subunit 12	337	0.83662	0.0028169	Oncogene	Cell Cycle/Apoptosis; TGF-b	Cell Survival
MEN1	multiple endocrine neoplasia I	290	0.0666667	0.683333	TSG	Chromatin Modification	Cell Fate
MET	met proto-oncogene (hepatocyte growth factor receptor)	159	0.611765	0.0411765	Oncogene	PI3K; RAS	Cell Survival
MLH1	mutL homolog 1, colon cancer, nonpolyposis type 2 (E. coli)	61	0.179104	0.373134	TSG	DNA Damage Control	Genome Maintenance
MLL2	myeloid/lymphoid or mixed-lineage leukemia 2	165	0.00607903	0.699088	TSG	Chromatin Modification	Cell Fate
MLL3	myeloid/lymphoid or mixed-lineage leukemia 3	111	0.0505051	0.444444	TSG	Chromatin Modification	Cell Fate
MPL	myeloproliferative leukemia virus oncogene	531	0.95941	0.00184502	Oncogene	STAT	Cell SUrvival
MSH2	mutS homolog 2, colon cancer, nonpolyposis type 1 (E. coli)	37	0	0.65	TSG	DNA Damage Control	Genome Maintenance
MSH6	mutS homolog 6 (E. coli)	135	0.0263158	0.684211	TSG	DNA Damage Control	Genome Maintenance
MYD88	myeloid differentiation primary response gene (88)	134	0.918519	0.00740741	Oncogene	Cell Cycle/Apoptosis	Cell Survival
NCOR1	nuclear receptor co-repressor 1	35	0.108108	0.324324	TSG	Chromatin Modification	Cell Fate
NF1	neurofibromin 1	362	0.0175	0.7275	TSG	RAS	Cell Survival
NF2	neurofibromin 2 (merlin)	609	0.0427215	0.886076	TSG	APC	Cell Fate
NFE2L2	nuclear factor (erythroid-derived 2)-like 2	102	0.742857	0.00952381	Oncogene	Cell Cycle/Apoptosis	Cell Survival
NOTCH1	Notch homolog 1, translocation-associated (Drosophila)	661	0.439521	0.270659	TSG	NOTCH	Cell Fate
NOTCH2	Notch homolog 2 (Drosophila)	51	0	0.269841	TSG	NOTCH	Cell Fate
NPM1	nucleophosmin 1 (nucleolar phosphoprotein B23, numatrin) pseudogene 21; hypothetical LOC100131044; similar to nucleophosmin 1; nucleophosmin (nucleolar phosphoprotein B23, numatrin)	2471	0.0177778	0.98101	TSG	Cell Cycle/Apoptosis	Cell Survival
NRAS	neuroblastoma RAS viral (v-ras) oncogene homolog	2738	0.986842	0.000692521	Oncogene	RAS	Cell Survival
PAX5	paired box 5	49	0.419355	0.258065	TSG	Chromatin Modification	Cell Fate
PBRM1	polybromo 1	171	0	0.825893	TSG	Chromatin Modification	Cell Fate
PDGFRA	platelet-derived growth factor receptor, alpha polypeptide	653	0.840299	0.0149254	Oncogene	PI3K; RAS	Cell Survival
PHF6	PHD finger protein 6	57	0.175439	0.614035	TSG	Transcriptional Regulation	Cell Fate
PIK3CA	phosphoinositide-3-kinase, catalytic, alpha polypeptide	4560	0.950741	0.00563557	Oncogene	PI3K	Cell Survival
PIK3R1	phosphoinositide-3-kinase, regulatory subunit 1 (alpha)	88	0.138614	0.366337	TSG	PI3K	Cell Survival
PPP2R1A	protein phosphatase 2 (formerly 2A), regulatory subunit A, alpha isoform	86	0.850575	0.0229885	Oncogene	Cell Cycle/Apoptosis	Cell Survival
PRDM1	PR domain containing 1, with ZNF domain	46	0	0.638298	TSG	Chromatin Modification	Cell Fate
PTCH1	patched homolog 1 (Drosophila)	318	0.0669456	0.600418	TSG	HH	Cell Fate
PTEN	phosphatase and tensin homolog; phosphatase and tensin homolog pseudogene 1	1719	0.301668	0.547751	TSG	PI3K	Cell Survival
PTPN11	protein tyrosine phosphatase, non-receptor type 11; similar to protein tyrosine phosphatase, non-receptor type 11	410	0.903148	0.00242131	Oncogene	RAS	Cell Survival
RB1	retinoblastoma 1	208	0.0434783	0.795652	TSG	Cell Cycle/Apoptosis	Cell Survival
RET	ret proto-oncogene	500	0.864706	0.00980392	Oncogene	RAS; PI3K	Cell Survival
RNF43	ring finger protein 43	27	0.0666667	0.433333	TSG	APC	Cell Fate
RUNX1	runt-related transcription factor 1	304	0.34472	0.406832	TSG	Transcriptional Regulation	Cell Fate
SETD2	SET domain containing 2	47	0.025974	0.467532	TSG	Chromatin Modification	Cell Fate
SETBP1	SET binding protein 1	95	0.25	0.04	Oncogene	Chromatin Modification; Replication	Cell Fate
SF3B1	splicing factor 3b, subunit 1, 155kDa	516	0.911538	0	Oncogene	Transcriptional Regulation	Cell Fate
SMAD2	SMAD family member 2	16	0	0.411765	TSG	TGF-b	Cell Survival
SMAD4	SMAD family member 4	207	0.240909	0.386364	TSG	TGF-b	Cell Survival
SMARCA4	SWI/SNF related, matrix associated, actin dependent regulator of chromatin, subfamily a, member 4	68	0.217391	0.217391	TSG	Chromatin Modification	Cell Fate
SMARCB1	SWI/SNF related, matrix associated, actin dependent regulator of chromatin, subfamily b, member 1	247	0.162162	0.737452	TSG	Chromatin Modification	Cell Fate
SMO	smoothened homolog (Drosophila)	34	0.514286	0.0285714	Oncogene	HH	Cell Fate
SOCS1	suppressor of cytokine signaling 1	41	0.153846	0.461538	TSG	STAT	Cell Survival
SOX9	SRY (sex determining region Y)-box 9	9	0	0.7	TSG	APC	Cell Survival
SPOP	speckle-type POZ protein	35	0.657143	0.0285714	Oncogene	Chromatin Modification; HH	Cell Fate
SRSF2	SRSF2 serine/arginine-rich splicing factor 2	273	0.950178	0.0177936	Oncogene	Transcriptional Regulation	Cell Fate
STAG2	stromal antigen 2	21	0	0.333333	TSG	DNA Damage Control	Genome Maintenance
STK11	serine/threonine kinase 11	220	0.242152	0.520179	TSG	mTOR	Cell Survival
TET2	tet oncogene family member 2	864	0.141818	0.7	TSG	Chromatin Modification	Cell Fate
TNFAIP3	tumor necrosis factor, alpha-induced protein 3	136	0.0126582	0.803797	TSG	Cell Cycle/Apoptosis; MAPK	Cell Survival
TRAF7	TNF receptor-associated factor 7	123	0.61	0.09	TSG	Apoptosis	Cell Survival
TP53	tumor protein p53	14438	0.733226	0.203245	TSG	Cell Cycle/Apoptosis; DNA Damage Control	Cell Survival
TSC1	tuberous sclerosis 1	20	0	0.45	TSG	PI3K	Cell SUrvival
TSHR	thyroid stimulating hormone receptor	301	0.864686	0.00330033	Oncogene	PI3K; MAPK	Cell Survival
U2AF1	U2 small nuclear RNA auxiliary factor 1	96	0.918367	0.0102041	Oncogene	Transcriptional Regulation	Cell Fate
VHL	von Hippel-Lindau tumor suppressor	1287	0.267502	0.595431	TSG	PI3K; RAS; STAT	Cell Survival
WT1	Wilms tumor 1	312	0.101744	0.793605	TSG	Chromatin Modification	Cell Fate
*Genes were classified as Oncogenes if they had an Oncogene Score >20% and classified as a Tumor Suppressor Gene (TSG) if the TSG Score was >20% (the 20/20 rule). The Oncogene Score was defined as the number of clustered mutations (i.e., missense mutations at the same amino acid or identical in-frame insertions or deletions) divided by the total number of mutations. The TSG Score was defined as t…
** The number of samples with any subtle mutation (single base substitution, insertion or deletion <100 bp), in the COSMIC database.
